# Supplementary material for: Comparative evaluation of competency-based and real-patient education in undergraduate clinical clerkships: insights from student feedback and performance
Source: BMC Med Educ. 2025 Nov 26;25:1761. doi: 10.1186/s12909-025-08323-z (PMC12750782; doi:10.1186/s12909-025-08323-z)
Supplement: Supplementary file 1 — Supplementary Material 1. [file 12909_2025_8323_MOESM1_ESM.xlsx]

## Sheet: Sheet1
Serial Number	Answer Submission Time	Time Taken	Source	Source Details	IP Address	1. Name:	2. Your Gender:	3. The teacher you mainly demonstrate teaching with:	4. Do you think this demonstration class can stimulate your learning interest?	5. Do you think this demonstration class can expand your clinical thinking?	6. Do you think this demonstration class can improve your self - learning ability?	7. Do you think this demonstration class can improve your communication and teamwork skills?	8. Do you think this demonstration class can enhance your professional pride as a doctor?	9. Do you think this demonstration class will increase your study burden?	10. How enthusiastic were you in participating in this demonstration class?	11. How focused were you during this demonstration class?	12. How well did you master the content of this demonstration class?	13. How satisfied are you with this demonstration class?
1	2023/11/27 15:40:39	28seconds	Submitted via Mobile	Direct Access	223.104.251.24(重庆-重庆)	S-001	1	1	4	4	4	4	4	4	4	4	4	4
2	2023/11/27 15:43:31	55seconds	Submitted via Mobile	Direct Access	39.144.218.187(重庆-重庆)	S-002	1	3	3	3	3	3	3	2	3	3	3	3
3	2023/11/27 15:43:53	88seconds	Submitted via Mobile	Direct Access	117.136.30.133(重庆-重庆)	S-003	1	1	3	3	3	3	3	3	3	3	3	3
4	2023/11/27 15:46:52	44seconds	Submitted via Mobile	Direct Access	39.144.219.165(重庆-重庆)	S-004	1	1	3	3	4	4	3	2	3	3	4	3
5	2023/11/27 15:48:54	68seconds	WeChat		223.104.251.22(重庆-重庆)	S-005	2	2	3	3	3	3	3	2	2	3	3	3
6	2023/11/27 15:49:09	84seconds	Submitted via Mobile	Direct Access	39.144.219.170(重庆-重庆)	S-006	2	2	4	4	3	4	4	2	3	4	4	4
7	2023/11/27 15:49:42	97seconds	Submitted via Mobile	Direct Access	39.144.219.91(重庆-重庆)	S-007	2	2	2	3	3	2	2	3	2	3	3	3
8	2023/11/27 15:49:50	126seconds	Submitted via Mobile	Direct Access	39.144.219.66(重庆-重庆)	S-008	2	2	3	3	3	3	3	3	2	3	3	3
9	2023/11/27 15:49:53	112seconds	WeChat		39.144.218.62(重庆-重庆)	S-009	1	2	3	3	3	3	3	2	3	3	3	3
10	2023/11/27 15:50:18	144seconds	WeChat		123.147.247.137(重庆-重庆)	S-010	2	1	4	4	4	4	4	2	3	3	4	4
11	2023/11/27 15:51:40	238seconds	WeChat		39.144.219.131(重庆-重庆)	S-011	2	2	4	4	2	3	2	2	4	4	3	3
12	2023/11/27 15:57:46	33seconds	Submitted via Mobile	Direct Access	39.144.218.167(重庆-重庆)	S-012	1	1	3	4	3	3	4	2	3	3	3	4
13	2023/11/27 16:17:14	39seconds	Submitted via Mobile	Direct Access	39.144.218.30(重庆-重庆)	S-013	2	3	3	4	3	3	3	2	3	3	3	4
14	2023/11/27 16:17:17	37seconds	Submitted via Mobile	Direct Access	39.144.218.139(重庆-重庆)	S-014	2	3	3	3	3	3	3	3	3	4	4	3
15	2023/11/27 16:17:41	27seconds	WeChat		39.144.219.139(重庆-重庆)	S-015	2	2	4	4	4	4	4	1	4	4	4	4
16	2023/11/27 16:18:02	72seconds	Submitted via Mobile	Direct Access	106.84.36.72(重庆-重庆)	S-016	1	3	4	4	4	4	4	3	4	4	4	4
17	2023/11/27 16:18:07	53seconds	Submitted via Mobile	Direct Access	39.144.219.171(重庆-重庆)	S-017	1	3	3	3	3	3	3	3	3	3	4	3
18	2023/11/27 16:18:15	102seconds	Submitted via Mobile	Direct Access	223.104.251.44(重庆-重庆)	S-018	1	3	3	4	4	3	4	2	4	4	4	4
19	2023/11/27 16:18:51	38seconds	Submitted via Mobile	Direct Access	106.89.13.39(重庆-重庆)	S-019	2	1	3	4	3	3	3	2	3	3	3	3
20	2023/11/27 16:19:54	37seconds	Submitted via Mobile	Direct Access	39.144.218.123(重庆-重庆)	S-020	1	1	3	3	3	4	3	2	3	3	4	4
21	2023/11/27 16:19:55	69seconds	Submitted via Mobile	Direct Access	39.144.218.215(重庆-重庆)	S-021	1	1	2	2	3	2	2	2	3	3	2	2
22	2023/11/27 16:20:35	170seconds	Submitted via Mobile	Direct Access	117.136.30.151(重庆-重庆)	S-022	1	3	4	4	4	4	4	2	4	4	4	4
23	2023/11/27 16:21:10	32seconds	Submitted via Mobile	Direct Access	223.104.251.54(重庆-重庆)	S-023	1	1	3	3	3	3	3	2	3	3	3	3
24	2023/11/27 16:21:24	38seconds	Submitted via Mobile	Direct Access	223.104.25.224(重庆-重庆)	S-024	1	1	4	4	4	4	4	3	3	4	4	4
25	2023/11/27 16:22:48	86seconds	Submitted via Mobile	Direct Access	110.191.79.43(四川-成都)	S-025	1	1	4	4	4	4	4	4	4	4	4	4
26	2023/11/27 16:23:41	36seconds	Submitted via Mobile	Direct Access	106.83.37.158(重庆-重庆)	S-026	2	1	4	4	4	4	4	4	2	3	3	4
27	2023/11/27 16:25:12	59seconds	Submitted via Mobile	Direct Access	106.83.128.212(重庆-重庆)	S-027	1	3	4	4	4	4	4	2	4	4	4	4
28	2023/11/27 16:35:59	79seconds	Submitted via Mobile	Direct Access	39.144.218.252(重庆-重庆)	S-028	1	3	3	4	3	3	4	2	3	4	3	4
29	2023/11/27 16:36:15	69seconds	Submitted via Mobile	Direct Access	39.144.219.224(重庆-重庆)	S-029	1	3	3	3	3	3	3	3	3	3	3	3
30	2023/11/27 16:38:27	32seconds	Submitted via Mobile	Direct Access	123.147.245.136(重庆-重庆)	S-030	2	1	4	4	4	4	4	4	4	3	4	4
31	2023/11/27 16:39:20	55seconds	Submitted via Mobile	Direct Access	39.144.219.32(重庆-重庆)	S-031	1	1	4	4	4	4	4	2	3	3	4	3
32	2023/11/27 16:39:46	21seconds	Submitted via Mobile	Direct Access	39.144.218.215(重庆-重庆)	S-032	2	1	1	1	1	1	1	4	1	1	1	1
33	2023/11/27 16:40:25	29seconds	Submitted via Mobile	Direct Access	39.144.218.215(重庆-重庆)	S-033	2	1	1	1	1	1	1	4	1	1	1	1
34	2023/11/27 16:42:13	105seconds	Submitted via Mobile	Direct Access	123.147.249.89(重庆-重庆)	S-034	2	1	4	4	4	4	4	1	4	4	4	4
35	2023/11/27 16:42:44	68seconds	Submitted via Mobile	Direct Access	123.147.248.200(重庆-重庆)	S-035	2	1	4	4	4	4	4	2	4	4	4	4
36	2023/11/27 17:05:19	58seconds	Submitted via Mobile	Direct Access	39.144.220.156(重庆-重庆)	S-036	1	2	4	4	4	4	4	4	4	4	4	4
37	2023/11/27 17:07:37	52seconds	WeChat		117.136.30.139(重庆-重庆)	S-037	1	2	4	4	3	4	4	2	3	3	3	4
38	2023/11/27 17:10:14	99seconds	WeChat		106.84.32.147(重庆-重庆)	S-038	1	2	3	3	3	2	2	2	2	3	3	3
39	2023/11/28 15:26:59	30seconds	Submitted via Mobile	Direct Access	39.144.220.146(重庆-重庆)	S-039	1	2	3	3	3	3	4	3	3	3	3	3
40	2023/11/28 15:27:04	91seconds	Submitted via Mobile	Direct Access	106.80.172.47(重庆-重庆)	S-040	1	3	4	4	4	4	4	2	3	4	4	4
41	2023/11/28 15:27:36	36seconds	WeChat		106.84.230.31(重庆-重庆)	S-041	2	2	4	4	4	4	4	4	4	4	4	4
42	2023/11/28 15:30:25	93seconds	Submitted via Mobile	Direct Access	123.147.248.135(重庆-重庆)	S-042	2	1	3	3	3	3	3	2	3	3	3	4
43	2023/11/28 15:30:32	40seconds	Submitted via Mobile	Direct Access	117.136.30.125(重庆-重庆)	S-043	1	1	4	4	4	4	4	4	3	4	4	4
44	2023/11/28 15:31:47	33seconds	Submitted via Mobile	Direct Access	39.144.219.140(重庆-重庆)	S-044	1	1	4	4	4	4	4	4	4	4	4	4
45	2023/11/28 15:32:11	53seconds	Submitted via Mobile	Direct Access	39.144.219.28(重庆-重庆)	S-045	2	1	4	4	4	3	4	2	3	4	4	4
46	2023/11/28 15:32:15	36seconds	Submitted via Mobile	Direct Access	39.144.218.5(重庆-重庆)	S-046	2	1	4	4	4	4	4	1	4	4	4	4
47	2023/11/28 15:33:06	84seconds	Submitted via Mobile	Direct Access	106.84.229.148(重庆-重庆)	S-047	1	1	4	4	4	4	4	2	3	3	4	4
48	2023/11/28 15:41:21	31seconds	Submitted via Mobile	Direct Access	39.144.219.223(重庆-重庆)	S-048	1	1	3	3	3	3	3	2	3	3	3	4
49	2023/11/28 15:41:28	40seconds	Submitted via Mobile	Direct Access	39.144.218.180(重庆-重庆)	S-049	1	1	4	4	4	4	4	4	4	4	4	4
50	2023/11/28 15:55:41	28seconds	WeChat		39.144.218.173(重庆-重庆)	S-050	2	2	3	3	3	3	3	3	3	3	3	3
51	2023/11/28 15:55:54	30seconds	WeChat		106.84.172.85(重庆-重庆)	S-051	2	2	4	4	4	4	4	4	4	4	4	4
52	2023/11/28 15:58:09	62seconds	Submitted via Mobile	Direct Access	39.144.218.163(重庆-重庆)	S-052	1	1	3	3	3	3	3	2	3	3	3	3
53	2023/11/28 16:02:29	23seconds	Submitted via Mobile	Direct Access	39.144.218.148(重庆-重庆)	S-053	2	3	4	4	4	4	4	4	4	4	4	4
54	2023/11/28 16:03:04	19seconds	Submitted via Mobile	Direct Access	106.84.246.186(重庆-重庆)	S-054	2	3	4	4	4	4	4	4	4	4	4	4
55	2023/11/28 16:03:41	36seconds	Submitted via Mobile	Direct Access	39.144.218.145(重庆-重庆)	S-055	2	1	3	3	3	3	3	2	3	3	3	3
56	2023/11/28 16:24:00	41seconds	Submitted via Mobile	Direct Access	106.92.29.25(重庆-重庆)	S-056	2	2	3	4	3	3	3	4	3	3	3	3
57	2023/11/28 16:25:10	143seconds	Submitted via Mobile	Direct Access	117.136.30.17(重庆-重庆)	S-057	1	2	4	4	4	4	4	2	3	4	4	4
58	2023/11/28 16:26:35	35seconds	Submitted via Mobile	Direct Access	223.104.251.1(重庆-重庆)	S-058	1	1	4	4	4	4	4	2	3	3	3	3
59	2023/11/28 16:26:41	81seconds	Submitted via Mobile	Direct Access	117.136.30.115(重庆-重庆)	S-059	2	2	2	3	1	4	4	3	3	3	3	3
60	2023/11/28 16:29:59	83seconds	Submitted via Mobile	Direct Access	123.147.249.41(重庆-重庆)	S-060	2	2	3	3	3	3	3	2	3	3	3	3
61	2023/11/28 16:30:00	28seconds	Submitted via Mobile	Direct Access	223.104.251.8(重庆-重庆)	S-061	1	2	4	3	4	2	3	2	4	3	4	3
62	2023/11/28 16:30:25	150seconds	Submitted via Mobile	Direct Access	223.104.25.227(重庆-重庆)	S-062	1	1	3	4	3	3	3	2	4	3	4	4
63	2023/11/28 16:30:29	53seconds	Submitted via Mobile	Direct Access	39.144.220.165(重庆-重庆)	S-063	1	1	4	4	3	3	4	2	4	4	3	4
64	2023/11/28 16:30:41	36seconds	Submitted via Mobile	Direct Access	123.147.249.58(重庆-重庆)	S-064	2	2	3	3	3	4	4	2	3	3	3	3
65	2023/11/28 16:36:16	39seconds	Submitted via Mobile	Direct Access	39.144.219.44(重庆-重庆)	S-065	2	1	3	3	3	3	3	3	3	3	3	3
66	2023/11/28 16:36:51	40seconds	Submitted via Mobile	Direct Access	223.104.248.15(重庆-重庆)	S-066	1	2	4	4	4	4	4	4	4	4	4	4
67	2023/11/28 16:36:59	32seconds	Submitted via Mobile	Direct Access	39.144.218.161(重庆-重庆)	S-067	2	1	4	4	4	4	4	1	3	3	4	4
68	2023/11/28 16:51:46	99seconds	Submitted via Mobile	Direct Access	183.70.101.47(重庆-重庆)	S-068	2	3	4	4	4	4	3	2	4	4	4	4
69	2023/11/28 16:54:56	199seconds	Submitted via Mobile	Direct Access	39.144.219.72(重庆-重庆)	S-069	2	3	3	3	3	3	3	2	3	3	3	3
70	2023/11/28 17:42:03	25seconds	Submitted via Mobile	Direct Access	39.144.220.196(重庆-重庆)	S-070	2	2	4	4	4	4	4	4	4	4	4	4
71	2023/11/28 19:39:08	117seconds	Submitted via Mobile	Direct Access	106.86.98.120(重庆-重庆)	S-071	2	3	3	4	3	3	3	2	3	4	3	3
72	2023/11/28 22:20:09	46seconds	Submitted via Mobile	Direct Access	117.136.30.125(重庆-重庆)	S-072	2	1	3	3	3	3	3	2	3	3	3	4
73	2023/11/29 12:54:01	72seconds	Submitted via Mobile	Direct Access	39.144.220.180(重庆-重庆)	S-073	2	1	3	3	4	4	4	2	3	3	3	3
74	2023/11/29 14:14:46	67seconds	Submitted via Mobile	Direct Access	39.144.218.92(重庆-重庆)	S-074	2	3	3	3	3	3	2	3	3	2	3	3
75	2023/11/29 14:35:47	56seconds	Submitted via Mobile	Direct Access	223.104.251.25(重庆-重庆)	S-075	1	3	3	3	4	4	3	2	3	3	3	3
76	2023/11/29 15:12:20	67seconds	Submitted via Mobile	Direct Access	39.144.219.15(重庆-重庆)	S-076	2	2	3	4	3	3	3	2	3	3	3	3
77	2023/11/29 15:13:08	64seconds	Submitted via Mobile	Direct Access	106.84.248.180(重庆-重庆)	S-077	2	2	4	4	3	4	4	2	3	3	4	4
78	2023/11/29 15:29:24	60seconds	Submitted via Mobile	Direct Access	39.144.218.134(重庆-重庆)	S-078	2	1	3	3	3	3	3	3	3	4	3	3
79	2023/11/29 16:08:47	27seconds	Submitted via Mobile	Direct Access	39.144.218.21(重庆-重庆)	S-079	2	1	3	3	3	3	3	3	3	3	3	3
80	2023/11/29 16:16:41	29seconds	Submitted via Mobile	Direct Access	39.144.218.73(重庆-重庆)	S-080	2	2	4	4	4	4	4	2	4	4	4	4
81	2023/11/29 16:17:02	23seconds	Submitted via Mobile	Direct Access	14.108.207.155(重庆-重庆)	S-081	2	2	4	4	4	4	4	4	4	4	4	4
82	2023/11/29 16:17:05	36seconds	Submitted via Mobile	Direct Access	39.144.218.200(重庆-重庆)	S-082	1	2	4	4	4	4	4	1	4	4	4	4
83	2023/11/29 16:17:12	27seconds	Submitted via Mobile	Direct Access	39.144.220.177(重庆-重庆)	S-083	2	2	3	3	3	3	3	2	3	3	3	3
84	2023/11/29 16:17:20	81seconds	Submitted via Mobile	Direct Access	39.144.219.86(重庆-重庆)	S-084	1	2	4	4	3	3	3	2	3	3	4	4
85	2023/11/29 16:17:23	37seconds	Submitted via Mobile	Direct Access	39.144.218.131(重庆-重庆)	S-085	1	2	4	4	4	4	4	4	4	4	4	4
86	2023/11/29 16:17:46	85seconds	Submitted via Mobile	Direct Access	117.136.30.15(重庆-重庆)	S-086	2	2	4	4	4	4	4	1	4	4	4	4
87	2023/11/29 16:17:50	69seconds	Submitted via Mobile	Direct Access	39.144.218.97(重庆-重庆)	S-087	2	2	3	3	3	3	3	3	3	3	3	3
88	2023/11/29 16:18:11	61seconds	WeChat		39.144.218.103(重庆-重庆)	S-088	1	2	4	4	4	4	3	2	3	4	4	3
89	2023/11/29 16:18:15	85seconds	Submitted via Mobile	Direct Access	39.144.219.13(重庆-重庆)	S-089	1	2	4	4	4	4	4	2	3	3	4	4
90	2023/11/29 16:18:20	32seconds	Submitted via Mobile	Direct Access	106.88.96.50(重庆-重庆)	S-090	1	1	3	4	3	3	3	3	3	3	3	3
91	2023/11/29 16:18:21	69seconds	Submitted via Mobile	Direct Access	106.83.41.45(重庆-重庆)	S-091	1	2	4	4	4	4	3	2	3	3	4	4
92	2023/11/29 16:25:11	32seconds	Submitted via Mobile	Direct Access	39.144.218.24(重庆-重庆)	S-092	1	1	4	4	4	3	4	2	4	4	4	4
93	2023/11/29 16:28:28	55seconds	Submitted via Mobile	Direct Access	117.136.30.148(重庆-重庆)	S-093	1	3	4	4	4	4	4	1	4	4	4	4
94	2023/11/29 16:28:57	30seconds	Submitted via Mobile	Direct Access	106.83.125.199(重庆-重庆)	S-094	1	3	4	4	4	4	4	4	4	4	4	4
95	2023/11/29 16:33:04	48seconds	Submitted via Mobile	Direct Access	39.144.219.119(重庆-重庆)	S-095	2	3	3	4	3	3	3	2	3	3	4	3
96	2023/11/29 16:35:01	281seconds	Submitted via Mobile	Direct Access	39.144.219.22(重庆-重庆)	S-096	2	1	3	3	3	3	3	2	3	3	3	3
97	2023/11/29 16:35:46	37seconds	WeChat		106.80.105.115(重庆-重庆)	S-097	2	1	3	3	3	3	3	3	3	3	3	3
98	2023/11/29 16:36:27	50seconds	Submitted via Mobile	Direct Access	117.136.30.155(重庆-重庆)	S-098	2	1	4	4	4	4	4	1	4	4	4	4
99	2023/11/29 16:37:57	90seconds	Submitted via Mobile	Direct Access	223.104.251.52(重庆-重庆)	S-099	2	3	4	4	4	4	4	2	4	4	4	4
100	2023/11/29 16:38:46	28seconds	Submitted via Mobile	Direct Access	117.136.30.99(重庆-重庆)	S-100	2	3	4	4	4	4	4	1	3	3	4	4
101	2023/11/29 16:40:27	30seconds	Submitted via Mobile	Direct Access	117.136.30.157(重庆-重庆)	S-101	2	1	3	3	3	3	3	2	3	3	3	4
102	2023/11/29 16:43:33	37seconds	Submitted via Mobile	Direct Access	39.144.218.255(重庆-重庆)	S-102	1	3	4	4	4	4	4	4	3	4	4	4
103	2023/11/29 16:43:49	30seconds	Submitted via Mobile	Direct Access	39.144.219.28(重庆-重庆)	S-103	1	3	4	4	4	4	4	4	4	4	4	3
104	2023/11/29 16:45:36	20seconds	Submitted via Mobile	Direct Access	123.147.249.178(重庆-重庆)	S-104	2	3	4	4	4	4	4	4	4	4	4	4
105	2023/11/29 16:45:40	22seconds	Submitted via Mobile	Direct Access	39.144.219.176(重庆-重庆)	S-105	2	2	3	4	4	4	4	4	3	4	4	4
106	2023/11/29 16:45:44	31seconds	Submitted via Mobile	Direct Access	117.136.30.133(重庆-重庆)	S-106	1	1	4	4	4	4	4	1	4	4	4	4
107	2023/11/29 16:45:48	30seconds	Submitted via Mobile	Direct Access	39.144.219.69(重庆-重庆)	S-107	2	3	4	4	4	4	4	4	4	4	4	4
108	2023/11/29 16:46:06	35seconds	Submitted via Mobile	Direct Access	39.144.219.209(重庆-重庆)	S-108	1	1	3	3	3	3	3	2	3	3	3	3
109	2023/11/29 16:46:26	33seconds	Submitted via Mobile	Direct Access	117.136.30.111(重庆-重庆)	S-109	1	1	4	4	4	4	4	4	4	4	4	4
110	2023/11/29 16:46:39	75seconds	Submitted via Mobile	Direct Access	117.136.30.105(重庆-重庆)	S-110	1	2	3	3	3	3	3	3	3	3	3	3
111	2023/11/29 16:46:42	33seconds	Submitted via Mobile	Direct Access	39.144.219.161(重庆-重庆)	S-111	1	3	4	4	4	4	4	4	4	4	4	4
112	2023/11/29 16:46:58	34seconds	Submitted via Mobile	Direct Access	39.144.219.155(重庆-重庆)	S-112	2	3	4	4	4	4	4	3	3	3	4	4
113	2023/11/29 16:47:24	47seconds	Submitted via Mobile	Direct Access	223.104.25.245(重庆-重庆)	S-113	2	1	4	4	4	4	4	1	4	4	4	4
114	2023/11/29 16:48:24	41seconds	Submitted via Mobile	Direct Access	106.85.147.1(重庆-重庆)	S-114	2	1	3	3	3	3	3	2	3	3	3	3
115	2023/11/29 16:48:56	50seconds	Submitted via Mobile	Direct Access	117.136.30.28(重庆-重庆)	S-115	1	1	3	3	3	3	3	3	3	3	3	3
116	2023/11/29 16:49:47	182seconds	Submitted via Mobile	Direct Access	39.144.219.38(重庆-重庆)	S-116	2	1	4	4	4	4	4	1	3	4	4	4
117	2023/11/29 16:50:08	66seconds	WeChat		183.230.199.77(重庆-重庆)	S-117	2	2	3	3	3	3	3	2	3	3	3	4
118	2023/11/29 16:50:20	26seconds	Submitted via Mobile	Direct Access	39.144.219.151(重庆-重庆)	S-118	2	3	4	4	4	4	4	1	4	4	4	4
119	2023/11/29 16:50:36	80seconds	Submitted via Mobile	Direct Access	39.144.219.104(重庆-重庆)	S-119	2	2	2	2	2	2	2	4	2	2	2	2
120	2023/11/29 16:51:07	127seconds	Submitted via Mobile	Direct Access	106.80.167.69(重庆-重庆)	S-120	1	1	4	4	4	4	4	1	4	4	4	4
121	2023/11/29 17:43:54	98seconds	Submitted via Mobile	Direct Access	106.80.0.236(重庆-重庆)	S-121	2	2	4	4	4	4	4	2	3	4	4	4
122	2023/11/29 17:52:32	79seconds	Submitted via Mobile	Direct Access	39.144.219.148(重庆-重庆)	S-122	1	1	4	4	4	4	4	2	3	3	3	3
123	2023/11/29 21:44:26	30seconds	Submitted via Mobile	Direct Access	183.230.199.77(重庆-重庆)	S-123	1	2	4	4	4	4	4	1	4	4	4	4
124	2023/11/30 14:23:19	55seconds	WeChat		106.83.34.45(重庆-重庆)	S-124	1	2	4	4	4	4	4	4	4	4	4	4
125	2023/11/30 14:23:59	33seconds	WeChat		106.84.231.215(重庆-重庆)	S-125	2	1	3	3	3	3	3	3	3	2	3	3
126	2023/11/30 14:24:23	41seconds	Submitted via Mobile	Direct Access	39.144.219.17(重庆-重庆)	S-126	1	2	3	4	3	4	4	2	3	4	4	4
127	2023/11/30 14:24:23	95seconds	WeChat		39.144.218.207(重庆-重庆)	S-127	1	2	3	4	4	3	3	4	4	4	3	4
128	2023/11/30 14:25:09	32seconds	Submitted via Mobile	Direct Access	117.136.30.1(重庆-重庆)	S-128	2	2	3	3	3	3	3	1	4	4	3	4
129	2023/11/30 14:25:14	41seconds	Submitted via Mobile	Direct Access	39.144.220.146(重庆-重庆)	S-129	1	1	4	4	4	3	4	1	4	4	4	4
130	2023/11/30 14:25:20	31seconds	WeChat		39.144.219.98(重庆-重庆)	S-130	2	2	3	3	3	3	3	2	3	3	3	3
131	2023/11/30 14:25:23	53seconds	Submitted via Mobile	Direct Access	39.144.219.181(重庆-重庆)	S-131	1	2	3	3	3	3	3	3	3	3	3	3
132	2023/11/30 14:25:29	46seconds	Submitted via Mobile	Direct Access	39.144.218.78(重庆-重庆)	S-132	2	1	4	4	4	4	4	1	4	4	4	4
133	2023/11/30 14:25:30	35seconds	WeChat		117.136.30.110(重庆-重庆)	S-133	2	1	4	4	4	4	4	3	4	4	3	4
134	2023/11/30 14:25:52	27seconds	Submitted via Mobile	Direct Access	39.144.219.221(重庆-重庆)	S-134	1	2	4	4	4	4	4	4	4	4	4	4
135	2023/11/30 14:25:52	44seconds	WeChat		123.147.252.48(重庆-重庆)	S-135	1	2	4	4	4	4	4	4	3	4	4	4
136	2023/11/30 14:25:56	81seconds	Submitted via Mobile	Direct Access	39.144.218.66(重庆-重庆)	S-136	1	2	3	3	3	3	3	3	3	4	3	3
137	2023/11/30 14:26:20	90seconds	WeChat		39.144.219.84(重庆-重庆)	S-137	2	1	4	4	4	4	4	1	4	4	4	4
138	2023/11/30 14:26:30	35seconds	WeChat		39.144.218.43(重庆-重庆)	S-138	2	2	4	4	4	4	4	1	4	4	4	4
139	2023/11/30 14:26:46	67seconds	Submitted via Mobile	Direct Access	39.144.218.38(重庆-重庆)	S-139	1	3	4	4	4	4	4	4	4	4	4	4
140	2023/11/30 14:26:57	115seconds	WeChat		223.104.251.12(重庆-重庆)	S-140	2	3	4	4	4	4	4	2	4	4	4	4
141	2023/11/30 14:27:17	36seconds	WeChat		117.136.30.155(重庆-重庆)	S-141	1	2	4	4	4	4	4	4	4	4	4	4
142	2023/11/30 14:27:20	174seconds	Submitted via Mobile	Direct Access	39.144.219.166(重庆-重庆)	S-142	2	3	4	4	4	4	4	1	4	4	4	4
143	2023/11/30 14:27:25	35seconds	Submitted via Mobile	Direct Access	39.144.218.166(重庆-重庆)	S-143	1	3	4	4	4	4	4	2	4	4	4	4
144	2023/11/30 14:27:44	198seconds	WeChat		39.144.218.20(重庆-重庆)	S-144	1	1	4	4	4	4	4	4	4	4	4	4
145	2023/11/30 14:27:52	36seconds	Submitted via Mobile	Direct Access	39.144.219.181(重庆-重庆)	S-145	2	2	3	3	3	3	3	2	3	3	3	3
146	2023/11/30 14:28:17	26seconds	WeChat		124.162.241.231(重庆-重庆)	S-146	1	1	3	3	3	3	3	3	3	3	3	3
147	2023/11/30 14:28:20	34seconds	Submitted via Mobile	Direct Access	39.144.218.191(重庆-重庆)	S-147	1	3	4	4	4	4	4	1	3	3	3	4
148	2023/11/30 14:29:17	90seconds	WeChat		39.144.218.199(重庆-重庆)	S-148	1	1	4	4	4	4	4	1	4	4	4	4
149	2023/11/30 14:29:45	34seconds	WeChat		223.104.249.253(重庆-重庆)	S-149	1	1	3	3	3	3	3	3	3	3	3	3
150	2023/11/30 14:29:55	152seconds	WeChat		117.136.30.218(重庆-重庆)	S-150	2	2	3	3	3	3	3	3	3	3	3	3
151	2023/11/30 14:30:04	64seconds	WeChat		39.144.219.72(重庆-重庆)	S-151	2	3	3	3	3	3	3	2	3	3	3	3
152	2023/11/30 14:30:11	52seconds	Submitted via Mobile	Direct Access	117.136.30.150(重庆-重庆)	S-152	2	3	3	3	3	3	3	3	3	4	3	3
153	2023/11/30 14:30:36	39seconds	Submitted via Mobile	Direct Access	117.136.30.218(重庆-重庆)	S-153	2	2	4	4	4	4	4	2	3	3	4	4
154	2023/11/30 14:30:43	49seconds	WeChat		39.144.218.5(重庆-重庆)	S-154	2	2	3	3	3	4	4	2	3	3	3	3
155	2023/11/30 14:30:59	48seconds	WeChat		39.144.218.17(重庆-重庆)	S-155	2	3	4	4	4	4	4	2	4	4	4	4
156	2023/11/30 14:31:04	36seconds	Submitted via Mobile	Direct Access	223.104.25.87(重庆-重庆)	S-156	1	2	3	3	3	3	3	3	3	2	3	3
157	2023/11/30 14:31:09	79seconds	Submitted via Mobile	Direct Access	123.147.251.38(重庆-重庆)	S-157	2	2	4	4	4	4	4	2	4	4	4	4
158	2023/11/30 14:31:28	209seconds	WeChat		123.147.247.93(重庆-重庆)	S-158	2	3	4	4	4	4	4	1	4	4	4	4
159	2023/11/30 14:31:33	146seconds	WeChat		39.144.219.139(重庆-重庆)	S-159	1	1	4	4	4	4	4	4	4	4	4	4
160	2023/11/30 14:32:26	58seconds	Submitted via Mobile	Direct Access	223.104.251.21(重庆-重庆)	S-160	2	3	4	4	4	4	4	2	3	3	3	4
161	2023/11/30 14:32:33	45seconds	Submitted via Mobile	Direct Access	223.104.25.238(重庆-重庆)	S-161	1	1	4	4	4	4	4	4	4	4	4	4
162	2023/11/30 14:32:43	33seconds	WeChat		123.147.252.70(重庆-重庆)	S-162	1	1	3	3	3	3	3	2	3	3	3	3
163	2023/11/30 14:33:13	185seconds	Submitted via Mobile	Direct Access	39.144.219.93(重庆-重庆)	S-163	2	1	4	4	4	4	4	1	4	4	4	4
164	2023/11/30 14:33:34	61seconds	WeChat		39.144.218.90(重庆-重庆)	S-164	1	1	3	4	4	4	4	4	3	3	4	4
165	2023/11/30 14:37:38	15seconds	Submitted via Mobile	Direct Access	39.144.218.20(重庆-重庆)	S-165	1	1	4	4	4	4	4	4	4	4	4	4
166	2023/11/30 15:33:05	101seconds	Submitted via Mobile	Direct Access	106.84.162.37(重庆-重庆)	S-166	1	3	3	3	3	3	3	2	3	3	3	3
167	2023/11/30 15:47:36	36seconds	WeChat		39.144.218.5(重庆-重庆)	S-167	1	3	4	4	4	4	4	2	3	3	4	4
168	2023/11/30 15:48:54	42seconds	Submitted via Mobile	Direct Access	106.84.168.12(重庆-重庆)	S-168	1	1	3	3	3	2	2	2	2	3	3	3
169	2023/11/30 20:17:43	40seconds	WeChat		123.147.251.68(重庆-重庆)	S-169	2	3	4	4	4	4	4	4	3	4	4	4
170	2023/11/30 20:17:47	88seconds	Submitted via Mobile	Direct Access	183.230.199.89(重庆-重庆)	S-170	2	3	4	4	4	4	4	1	3	3	3	3
171	2023/12/1 21:19:03	74seconds	Submitted via Mobile	Direct Access	117.136.30.145(重庆-重庆)	S-171	2	3	4	4	4	4	4	4	4	4	4	4
