# Supplementary material for: Comparative evaluation of competency-based and real-patient education in undergraduate clinical clerkships: insights from student feedback and performance
Source: BMC Med Educ. 2025 Nov 26;25:1761. doi: 10.1186/s12909-025-08323-z (PMC12750782; doi:10.1186/s12909-025-08323-z)
Supplement: Supplementary file 2 — Supplementary Material 2. [file 12909_2025_8323_MOESM2_ESM.xlsx]

## Sheet: Sheet1
Serial Number	Answer Submission Time	Time Taken	Source	Source Details	IP Address	1. Name (Please fill in your name without worry):	2. Your Gender:	3. The teacher you mainly demonstrate teaching with:	4. Do you think this demonstration class can stimulate your learning interest?	5. Do you think this demonstration class can expand your clinical thinking?	6. Do you think this demonstration class can improve your self - learning ability?	7. Do you think this demonstration class can improve your communication and teamwork skills?	8. Do you think this demonstration class can enhance your professional pride as a doctor?	9. Do you think this demonstration class will increase your study burden?	10. How enthusiastic were you in participating in this demonstration class?	11. How focused were you during this demonstration class?	12. How well did you master the content of this demonstration class?	13. How satisfied are you with this demonstration class?
1	2024/5/27 14:38:29	33seconds	WeChat		123.147.249.208(重庆-重庆)	S-001	2	2	4	4	4	4	4	4	4	4	4	4
2	2024/5/27 14:38:37	44seconds	WeChat		223.104.25.227(重庆-重庆)	S-002	2	2	3	3	3	3	3	2	3	3	3	3
3	2024/5/27 14:38:37	44seconds	WeChat		39.144.219.215(重庆-重庆)	S-003	2	2	3	3	3	3	3	3	3	3	3	3
4	2024/5/27 14:38:45	49seconds	WeChat		106.92.24.122(重庆-重庆)	S-004	2	2	3	3	3	3	3	2	3	3	3	3
5	2024/5/27 14:38:46	50seconds	WeChat		223.104.25.226(重庆-重庆)	S-005	2	2	4	3	4	4	3	3	3	4	3	3
6	2024/5/27 14:38:51	51seconds	WeChat		223.104.25.237(重庆-重庆)	S-006	2	2	4	4	4	4	4	2	4	4	4	4
7	2024/5/27 14:38:51	56seconds	WeChat		106.84.167.142(重庆-重庆)	S-007	2	2	4	4	4	4	4	4	4	4	4	4
8	2024/5/27 14:38:53	54seconds	WeChat		39.144.219.46(重庆-重庆)	S-008	2	2	4	4	4	4	4	2	4	4	3	4
9	2024/5/27 14:38:57	51seconds	WeChat		39.144.219.158(重庆-重庆)	S-009	2	2	4	3	3	4	4	2	3	3	3	4
10	2024/5/27 14:39:07	69seconds	Submitted via Mobile	Direct Access	39.144.219.58(重庆-重庆)	S-010	2	2	3	3	3	4	4	2	3	3	4	4
11	2024/5/27 14:39:17	69seconds	WeChat		117.136.30.99(重庆-重庆)	S-011	1	2	3	4	3	3	3	2	4	3	3	4
12	2024/5/27 14:39:51	117seconds	WeChat		223.104.25.232(重庆-重庆)	S-012	2	2	4	4	3	3	4	2	3	3	4	4
13	2024/5/27 14:40:05	125seconds	WeChat		223.104.250.241(重庆-重庆)	S-013	2	2	3	3	3	3	3	3	3	3	3	3
14	2024/5/27 14:40:33	164seconds	WeChat		39.144.219.84(重庆-重庆)	S-014	2	2	4	4	4	4	4	4	4	4	4	4
15	2024/5/27 14:41:17	197seconds	WeChat		39.144.218.251(重庆-重庆)	S-015	2	2	4	3	3	4	4	2	4	4	3	4
16	2024/5/27 14:45:44	27seconds	WeChat		39.144.218.212(重庆-重庆)	S-016	2	1	3	3	3	3	3	2	3	3	3	3
17	2024/5/27 14:46:05	37seconds	WeChat		106.80.7.180(重庆-重庆)	S-017	2	1	3	3	3	3	3	2	3	3	3	3
18	2024/5/27 14:46:07	54seconds	WeChat		117.136.30.49(重庆-重庆)	S-018	2	1	4	4	4	4	4	2	3	3	3	3
19	2024/5/27 14:46:10	53seconds	WeChat		39.144.218.204(重庆-重庆)	S-019	2	1	3	3	3	3	3	2	3	3	3	3
20	2024/5/27 14:46:14	60seconds	WeChat		39.144.220.200(重庆-重庆)	S-020	1	1	3	3	3	3	3	2	3	3	3	3
21	2024/5/27 14:46:16	52seconds	WeChat		39.144.218.133(重庆-重庆)	S-021	2	1	4	4	4	4	4	2	4	4	4	4
22	2024/5/27 14:46:47	89seconds	WeChat		39.144.219.84(重庆-重庆)	S-022	2	1	3	4	4	4	3	2	3	3	4	3
23	2024/5/27 14:47:03	104seconds	WeChat		39.144.218.159(重庆-重庆)	S-023	2	1	3	3	3	3	3	2	3	3	3	3
24	2024/5/27 14:47:04	95seconds	WeChat		117.136.30.7(重庆-重庆)	S-024	2	1	3	3	3	3	3	3	3	3	3	3
25	2024/5/27 14:47:18	124seconds	WeChat		39.144.219.216(重庆-重庆)	S-025	2	1	4	4	4	4	4	2	4	4	4	4
26	2024/5/27 14:47:24	87seconds	WeChat		39.144.219.25(重庆-重庆)	S-026	2	1	4	4	4	4	4	2	4	3	3	3
27	2024/5/27 14:48:02	163seconds	WeChat		39.144.219.212(重庆-重庆)	S-027	2	1	3	3	3	3	3	2	3	3	3	3
28	2024/5/27 14:56:16	45seconds	Submitted via Mobile	Direct Access	106.89.10.174(重庆-重庆)	S-028	1	3	4	4	4	4	4	4	4	4	4	4
29	2024/5/27 14:56:28	61seconds	WeChat		183.230.199.78(重庆-重庆)	S-029	1	3	4	3	3	4	3	3	3	3	3	3
30	2024/5/27 14:56:32	75seconds	Submitted via Mobile	Direct Access	117.136.30.144(重庆-重庆)	S-030	2	3	3	3	3	3	3	3	3	3	3	3
31	2024/5/27 14:56:33	42seconds	Submitted via Mobile	Direct Access	183.70.122.111(重庆-重庆)	S-031	1	3	4	4	4	4	4	1	4	4	4	4
32	2024/5/27 14:57:01	57seconds	Submitted via Mobile	Direct Access	106.92.22.16(重庆-重庆)	S-032	1	3	3	3	3	3	3	1	3	3	4	4
33	2024/5/27 14:57:36	29seconds	Submitted via Mobile	Direct Access	39.144.219.197(重庆-重庆)	S-033	2	3	4	4	4	4	4	4	4	4	4	4
34	2024/5/27 14:58:34	80seconds	Submitted via Mobile	Direct Access	39.144.219.129(重庆-重庆)	S-034	2	3	4	4	4	4	4	2	3	3	3	3
35	2024/5/27 14:58:48	85seconds	Submitted via Mobile	Direct Access	106.83.47.182(重庆-重庆)	S-035	2	3	3	3	3	3	3	3	3	3	3	3
36	2024/5/27 16:12:35	22seconds	Submitted via Mobile	Direct Access	117.136.30.156(重庆-重庆)	S-036	2	3	3	3	3	3	3	3	3	3	3	3
37	2024/5/27 16:12:45	29seconds	Submitted via Mobile	Direct Access	117.136.30.138(重庆-重庆)	S-037	2	3	3	3	3	3	3	2	3	3	3	3
38	2024/5/27 16:12:47	32seconds	Submitted via Mobile	Direct Access	39.144.218.183(重庆-重庆)	S-038	2	3	4	4	4	4	4	1	4	3	3	3
39	2024/5/27 16:26:00	819seconds	WeChat		223.104.25.80(重庆-重庆)	S-039	2	3	3	3	3	3	3	2	3	3	3	3
40	2024/5/27 16:38:01	1534seconds	Submitted via Mobile	Direct Access	39.144.220.188(重庆-重庆)	S-040	2	3	3	3	3	3	3	2	3	2	4	3
41	2024/5/28 14:46:54	90seconds	Submitted via Mobile	Direct Access	39.144.219.106(重庆-重庆)	S-041	2	3	3	3	3	3	3	3	3	3	3	3
42	2024/5/28 14:47:35	139seconds	Submitted via Mobile	Direct Access	106.88.255.206(重庆-重庆)	S-042	2	3	3	3	3	3	3	3	3	3	3	3
43	2024/5/28 14:49:26	28seconds	Submitted via Mobile	Direct Access	123.147.251.67(重庆-重庆)	S-043	2	2	3	3	3	3	3	3	3	3	3	3
44	2024/5/28 14:49:27	35seconds	Submitted via Mobile	Direct Access	106.89.8.252(重庆-重庆)	S-044	1	2	4	4	4	4	4	1	4	4	4	4
45	2024/5/28 14:49:31	43seconds	WeChat		183.70.49.59(重庆-重庆)	S-045	2	2	3	3	3	3	3	2	3	3	3	3
46	2024/5/28 14:49:36	37seconds	WeChat		39.144.219.63(重庆-重庆)	S-046	2	2	3	3	3	3	3	3	3	3	3	3
47	2024/5/28 14:49:42	46seconds	WeChat		39.144.218.105(重庆-重庆)	S-047	2	2	4	4	4	4	4	2	3	3	4	4
48	2024/5/28 14:49:46	48seconds	WeChat		39.144.218.74(重庆-重庆)	S-048	2	2	4	4	4	4	4	2	4	4	4	4
49	2024/5/28 14:50:04	76seconds	WeChat		106.83.174.15(重庆-重庆)	S-049	2	2	3	3	3	3	3	3	2	3	3	3
50	2024/5/28 14:50:12	73seconds	WeChat		123.147.244.154(重庆-重庆)	S-050	2	2	3	3	3	3	3	2	3	3	3	3
51	2024/5/28 14:50:13	73seconds	WeChat		223.104.250.51(重庆-重庆)	S-051	2	2	4	4	4	4	4	1	3	3	4	4
52	2024/5/28 14:50:14	56seconds	WeChat		39.144.218.40(重庆-重庆)	S-052	2	2	3	3	3	3	3	3	3	3	3	3
53	2024/5/28 14:50:16	79seconds	WeChat		39.144.218.237(重庆-重庆)	S-053	1	2	3	3	3	3	3	3	3	3	3	3
54	2024/5/28 14:50:16	56seconds	WeChat		106.91.185.150(重庆-重庆)	S-054	2	2	3	3	3	3	3	3	3	3	4	3
55	2024/5/28 14:50:17	80seconds	WeChat		39.144.218.255(重庆-重庆)	S-055	2	2	3	3	3	3	3	3	3	3	3	3
56	2024/5/28 14:57:10	37seconds	WeChat		39.144.219.7(重庆-重庆)	S-056	1	1	3	4	3	4	4	4	4	4	4	4
57	2024/5/28 14:57:20	54seconds	Submitted via Mobile	Direct Access	39.144.219.118(重庆-重庆)	S-057	2	1	4	3	3	3	4	2	3	3	3	3
58	2024/5/28 14:57:25	44seconds	WeChat		106.80.225.68(重庆-重庆)	S-058	2	1	3	3	3	3	3	2	3	3	3	3
59	2024/5/28 14:57:28	59seconds	WeChat		117.136.30.24(重庆-重庆)	S-059	1	1	3	3	3	3	3	2	3	3	3	3
60	2024/5/28 14:57:29	61seconds	WeChat		223.104.25.225(重庆-重庆)	S-060	1	1	3	4	3	4	3	3	1	2	3	3
61	2024/5/28 14:57:31	63seconds	WeChat		39.144.219.123(重庆-重庆)	S-061	2	1	3	4	3	2	3	3	3	3	3	3
62	2024/5/28 14:57:32	60seconds	WeChat		106.88.93.146(重庆-重庆)	S-062	1	1	4	4	2	4	4	4	3	3	4	4
63	2024/5/28 14:57:36	65seconds	Submitted via Mobile	Direct Access	106.80.0.248(重庆-重庆)	S-063	1	1	3	3	3	3	4	2	3	3	3	3
64	2024/5/28 14:57:45	85seconds	WeChat		39.144.219.1(重庆-重庆)	S-064	1	1	4	3	3	3	4	4	3	3	3	4
65	2024/5/28 14:57:45	81seconds	WeChat		223.104.251.32(重庆-重庆)	S-065	2	1	4	4	4	4	4	2	3	3	3	3
66	2024/5/28 14:57:57	92seconds	WeChat		222.180.148.226(重庆-重庆)	S-066	1	1	3	3	2	3	3	2	3	3	3	3
67	2024/5/28 14:58:01	91seconds	WeChat		39.144.218.233(重庆-重庆)	S-067	2	1	3	3	3	3	3	3	3	3	3	3
68	2024/5/28 14:58:31	122seconds	WeChat		183.70.79.163(重庆-重庆)	S-068	2	1	4	4	4	4	4	1	4	4	4	4
69	2024/5/28 15:00:19	228seconds	WeChat		123.147.252.123(重庆-重庆)	S-069	1	1	1	2	3	2	3	2	4	4	4	3
70	2024/5/28 16:08:40	31seconds	Submitted via Mobile	Direct Access	39.144.218.57(重庆-重庆)	S-070	1	3	3	3	3	3	3	2	2	3	3	4
71	2024/5/28 16:19:05	94seconds	Submitted via Mobile	Direct Access	39.144.219.80(重庆-重庆)	S-071	1	3	4	4	4	4	4	2	4	3	3	3
72	2024/5/28 16:20:43	113seconds	Submitted via Mobile	Direct Access	223.104.251.15(重庆-重庆)	S-072	1	3	4	4	4	4	4	3	3	3	3	3
73	2024/5/28 16:21:06	193seconds	Submitted via Mobile	Direct Access	223.104.25.89(重庆-重庆)	S-073	1	3	4	4	4	4	4	4	4	4	4	4
74	2024/5/28 16:21:37	35seconds	Submitted via Mobile	Direct Access	123.147.252.91(重庆-重庆)	S-074	2	3	4	4	4	4	4	4	4	4	4	4
75	2024/5/28 16:22:26	43seconds	Submitted via Mobile	Direct Access	39.144.218.242(重庆-重庆)	S-075	2	3	4	4	4	4	4	2	4	4	3	4
76	2024/5/28 16:27:16	54seconds	Submitted via Mobile	Direct Access	106.84.235.235(重庆-重庆)	S-076	2	3	3	3	3	3	3	3	3	3	3	2
77	2024/5/28 18:00:34	31seconds	WeChat		39.144.219.88(重庆-重庆)	S-077	1	3	4	4	4	4	4	3	3	3	3	3
78	2024/5/29 14:52:09	22seconds	WeChat		39.144.219.197(重庆-重庆)	S-078	2	2	4	4	4	4	4	4	4	4	4	4
79	2024/5/29 14:52:11	28seconds	WeChat		39.144.219.114(重庆-重庆)	S-079	2	2	4	4	4	4	4	3	4	4	4	4
80	2024/5/29 14:52:13	34seconds	WeChat		39.144.220.152(重庆-重庆)	S-080	2	1	4	4	4	4	4	4	3	3	4	4
81	2024/5/29 14:52:15	27seconds	WeChat		39.144.219.117(重庆-重庆)	S-081	1	2	4	4	4	4	4	4	4	4	4	4
82	2024/5/29 14:52:17	40seconds	WeChat		117.136.30.150(重庆-重庆)	S-082	2	1	4	4	4	4	4	4	3	4	4	4
83	2024/5/29 14:52:19	32seconds	WeChat		39.144.219.77(重庆-重庆)	S-083	2	2	4	4	4	4	3	1	3	4	4	4
84	2024/5/29 14:52:24	41seconds	Submitted via Mobile	Direct Access	117.136.30.147(重庆-重庆)	S-084	1	2	4	4	4	4	4	1	4	4	4	4
85	2024/5/29 14:52:25	56seconds	WeChat		39.144.218.137(重庆-重庆)	S-085	1	1	3	3	3	3	3	3	3	3	3	3
86	2024/5/29 14:52:25	56seconds	WeChat		223.104.251.18(重庆-重庆)	S-086	2	1	4	4	4	4	3	2	4	4	4	4
87	2024/5/29 14:52:27	39seconds	WeChat		39.144.219.26(重庆-重庆)	S-087	2	2	4	4	4	4	4	2	4	3	4	4
88	2024/5/29 14:52:33	46seconds	WeChat		117.136.30.103(重庆-重庆)	S-088	1	2	4	4	4	4	4	4	4	4	4	4
89	2024/5/29 14:52:36	68seconds	WeChat		39.144.219.7(重庆-重庆)	S-089	2	1	4	4	4	4	4	1	4	4	4	4
90	2024/5/29 14:52:36	68seconds	WeChat		106.83.155.213(重庆-重庆)	S-090	1	1	4	4	4	4	4	1	4	4	4	4
91	2024/5/29 14:52:43	73seconds	Submitted via Mobile	Direct Access	39.144.219.44(重庆-重庆)	S-091	2	1	3	3	3	3	3	2	3	3	3	3
92	2024/5/29 14:52:46	61seconds	WeChat		39.144.219.140(重庆-重庆)	S-092	1	2	4	4	4	4	4	4	4	4	4	4
93	2024/5/29 14:52:47	73seconds	WeChat		106.84.173.54(重庆-重庆)	S-093	1	1	3	3	3	4	4	3	3	3	3	4
94	2024/5/29 14:52:50	62seconds	WeChat		223.104.250.188(重庆-重庆)	S-094	1	2	4	3	3	3	3	3	3	3	3	4
95	2024/5/29 14:52:59	74seconds	Submitted via Mobile	Direct Access	117.136.30.132(重庆-重庆)	S-095	2	2	4	4	4	4	4	2	4	4	4	4
96	2024/5/29 14:53:02	91seconds	WeChat		39.144.220.157(重庆-重庆)	S-096	2	1	4	4	4	4	4	2	4	4	4	4
97	2024/5/29 14:53:08	71seconds	Submitted via Mobile	Direct Access	223.104.251.5(重庆-重庆)	S-097	1	2	4	4	3	3	3	2	3	3	3	3
98	2024/5/29 14:53:23	108seconds	WeChat		39.144.219.94(重庆-重庆)	S-098	2	1	4	4	4	4	4	1	4	4	4	4
99	2024/5/29 14:53:32	118seconds	WeChat		106.92.25.166(重庆-重庆)	S-099	2	1	3	3	3	3	3	2	3	3	3	3
100	2024/5/29 14:54:01	137seconds	WeChat		39.144.219.189(重庆-重庆)	S-100	1	2	3	4	3	4	3	3	3	4	3	3
101	2024/5/30 14:43:38	41seconds	WeChat		39.144.219.125(重庆-重庆)	S-101	2	2	4	4	4	4	4	1	4	4	4	4
102	2024/5/30 14:43:43	53seconds	WeChat		39.144.218.217(重庆-重庆)	S-102	2	2	4	4	4	4	4	4	4	4	4	4
103	2024/5/30 14:44:03	39seconds	WeChat		39.144.219.101(重庆-重庆)	S-103	2	2	4	4	4	4	4	1	4	4	4	4
104	2024/5/30 14:44:05	66seconds	WeChat		117.136.30.105(重庆-重庆)	S-104	2	2	4	4	4	4	4	2	3	3	4	3
105	2024/5/30 14:44:07	75seconds	WeChat		39.144.219.93(重庆-重庆)	S-105	2	2	4	4	4	4	4	1	4	4	4	4
106	2024/5/30 14:44:13	81seconds	WeChat		117.136.30.198(重庆-重庆)	S-106	2	2	4	4	4	4	4	4	4	4	4	4
107	2024/5/30 14:44:28	98seconds	WeChat		223.104.250.199(重庆-重庆)	S-107	1	2	4	4	4	4	4	2	3	3	4	4
108	2024/5/30 14:44:30	96seconds	WeChat		106.80.166.197(重庆-重庆)	S-108	1	2	3	3	3	3	3	4	3	3	3	3
109	2024/5/30 14:44:49	113seconds	WeChat		39.144.218.136(重庆-重庆)	S-109	2	2	4	4	4	4	4	2	3	4	3	4
110	2024/5/30 14:53:11	33seconds	WeChat		39.144.219.37(重庆-重庆)	S-110	2	1	4	4	4	4	4	2	4	4	4	4
111	2024/5/30 14:53:22	33seconds	WeChat		223.104.25.228(重庆-重庆)	S-111	1	1	3	3	3	3	3	3	3	3	3	3
112	2024/5/30 14:53:24	39seconds	WeChat		39.144.219.187(重庆-重庆)	S-112	2	1	3	3	2	3	3	3	3	3	3	3
113	2024/5/30 14:53:30	53seconds	WeChat		223.104.25.83(重庆-重庆)	S-113	1	1	3	3	3	2	3	2	3	3	3	3
114	2024/5/30 14:53:31	34seconds	Submitted via Mobile	Direct Access	117.136.30.6(重庆-重庆)	S-114	2	1	4	4	4	4	4	2	4	4	4	4
115	2024/5/30 14:53:34	46seconds	WeChat		106.83.1.41(重庆-重庆)	S-115	2	1	4	4	3	4	3	3	3	3	4	4
116	2024/5/30 14:53:37	54seconds	Submitted via Mobile	Direct Access	39.144.219.92(重庆-重庆)	S-116	1	1	3	3	3	3	3	2	3	3	3	3
117	2024/5/30 14:53:47	47seconds	WeChat		39.144.219.35(重庆-重庆)	S-117	1	1	3	3	3	3	3	3	2	3	3	3
118	2024/5/30 14:53:50	58seconds	WeChat		106.89.26.159(重庆-重庆)	S-118	1	1	3	3	3	3	3	3	3	3	3	3
119	2024/5/30 14:53:55	55seconds	WeChat		39.144.219.236(重庆-重庆)	S-119	2	1	3	3	3	3	3	2	4	3	3	4
120	2024/5/30 14:53:57	35seconds	WeChat		39.144.219.68(重庆-重庆)	S-120	2	1	3	3	3	3	3	3	3	3	3	3
121	2024/5/30 14:54:03	59seconds	Submitted via Mobile	Direct Access	39.144.219.237(重庆-重庆)	S-121	1	1	4	4	4	4	4	2	3	3	3	3
122	2024/5/30 14:54:06	85seconds	WeChat		123.147.251.173(重庆-重庆)	S-122	2	1	4	4	4	4	4	3	3	3	3	4
123	2024/5/30 14:54:06	75seconds	WeChat		106.87.122.37(重庆-重庆)	S-123	1	1	4	4	3	4	4	2	2	2	3	3
124	2024/5/30 14:54:11	62seconds	WeChat		106.83.9.3(重庆-重庆)	S-124	1	1	3	3	2	3	4	3	2	2	3	3
125	2024/5/30 14:54:14	84seconds	WeChat		39.144.218.201(重庆-重庆)	S-125	1	1	3	3	2	2	3	3	2	3	3	3
126	2024/5/30 16:16:36	113seconds	WeChat		39.144.220.148(重庆-重庆)	S-126	2	3	3	3	3	3	2	2	3	2	4	3
127	2024/5/30 16:17:14	133seconds	WeChat		117.136.30.152(重庆-重庆)	S-127	2	3	3	3	3	3	3	3	3	3	3	3
128	2024/5/30 16:19:47	303seconds	Submitted via Mobile	Direct Access	223.104.251.53(重庆-重庆)	S-128	2	3	3	3	3	3	3	2	3	3	3	3
129	2024/5/30 16:20:20	50seconds	WeChat		39.144.219.194(重庆-重庆)	S-129	2	3	3	3	3	3	3	2	3	3	3	3
130	2024/5/30 16:20:55	131seconds	WeChat		117.136.30.137(重庆-重庆)	S-130	1	3	3	4	3	4	3	3	3	3	3	3
131	2024/5/30 16:36:06	50seconds	WeChat		39.144.219.29(重庆-重庆)	S-131	1	3	4	4	3	4	3	3	3	4	3	3
132	2024/5/30 16:44:48	59seconds	WeChat		117.136.30.121(重庆-重庆)	S-132	2	3	3	3	2	3	3	3	4	4	3	3
133	2024/5/30 18:09:57	502seconds	Submitted via Mobile	Direct Access	39.144.219.109(重庆-重庆)	S-133	2	3	3	3	3	3	3	2	3	3	3	3
134	2024/5/31 14:48:05	31seconds	WeChat		39.144.219.206(重庆-重庆)	S-134	1	2	4	4	4	4	4	3	3	3	4	4
135	2024/5/31 14:48:11	35seconds	Submitted via Mobile	Direct Access	39.144.219.80(重庆-重庆)	S-135	2	2	3	3	3	3	3	3	3	3	3	3
136	2024/5/31 14:48:12	35seconds	WeChat		39.144.218.32(重庆-重庆)	S-136	2	2	3	3	3	3	3	2	3	3	3	3
137	2024/5/31 14:48:23	42seconds	Submitted via Mobile	Direct Access	39.144.220.174(重庆-重庆)	S-137	1	2	4	4	4	4	4	2	4	3	3	4
138	2024/5/31 14:48:28	47seconds	WeChat		223.104.251.33(重庆-重庆)	S-138	1	2	3	3	3	4	3	3	3	3	3	3
139	2024/5/31 14:48:29	51seconds	WeChat		117.136.30.57(重庆-重庆)	S-139	2	2	3	4	3	3	3	2	3	3	4	3
140	2024/5/31 14:48:29	47seconds	WeChat		106.80.227.165(重庆-重庆)	S-140	2	2	3	3	3	3	3	3	3	4	3	3
141	2024/5/31 14:48:36	57seconds	WeChat		106.88.98.30(重庆-重庆)	S-141	1	2	3	3	3	3	3	3	4	3	4	3
142	2024/5/31 14:48:45	62seconds	WeChat		39.144.219.23(重庆-重庆)	S-142	2	2	3	3	2	2	2	1	4	2	3	3
143	2024/5/31 14:50:11	91seconds	Submitted via Mobile	Direct Access	39.144.220.176(重庆-重庆)	S-143	2	2	4	4	4	4	4	1	4	4	4	4
144	2024/5/31 14:50:16	54seconds	WeChat		39.144.219.111(重庆-重庆)	S-144	1	2	4	4	4	4	4	4	4	4	4	4
145	2024/5/31 14:51:00	45seconds	WeChat		117.136.30.118(重庆-重庆)	S-145	2	1	3	3	3	4	4	2	3	3	3	3
146	2024/5/31 14:51:03	55seconds	WeChat		39.144.219.94(重庆-重庆)	S-146	2	1	3	3	3	3	3	3	3	3	3	3
147	2024/5/31 14:51:14	58seconds	Submitted via Mobile	Direct Access	39.144.218.125(重庆-重庆)	S-147	1	1	4	4	4	4	4	2	4	4	4	4
148	2024/5/31 14:51:14	34seconds	Submitted via Mobile	Direct Access	39.144.218.169(重庆-重庆)	S-148	2	2	4	4	3	4	4	3	3	4	4	4
149	2024/5/31 14:51:16	61seconds	Submitted via Mobile	Direct Access	39.144.219.89(重庆-重庆)	S-149	1	1	4	4	4	4	4	1	4	4	4	4
150	2024/5/31 14:51:17	85seconds	Submitted via Mobile	Direct Access	117.136.30.124(重庆-重庆)	S-150	2	2	4	4	4	4	4	1	4	4	4	4
151	2024/5/31 14:51:20	62seconds	Submitted via Mobile	Direct Access	223.104.251.10(重庆-重庆)	S-151	2	1	3	3	3	3	3	3	3	3	3	3
152	2024/5/31 14:51:29	67seconds	WeChat		39.144.218.195(重庆-重庆)	S-152	2	1	3	3	3	3	3	3	3	3	3	3
153	2024/5/31 14:51:29	72seconds	WeChat		117.136.30.141(重庆-重庆)	S-153	1	1	3	3	3	3	3	2	3	3	3	3
154	2024/5/31 14:51:30	73seconds	WeChat		39.144.218.255(重庆-重庆)	S-154	2	1	3	3	3	3	3	3	3	3	3	3
155	2024/5/31 14:51:39	87seconds	WeChat		39.144.220.200(重庆-重庆)	S-155	1	1	3	3	3	4	3	4	3	3	3	3
156	2024/5/31 14:51:42	87seconds	WeChat		222.180.148.226(重庆-重庆)	S-156	2	1	4	4	4	4	4	4	4	4	4	4
157	2024/5/31 14:51:47	67seconds	WeChat		123.147.247.158(重庆-重庆)	S-157	2	1	3	3	3	3	3	3	3	3	3	3
158	2024/5/31 14:51:57	96seconds	WeChat		223.104.250.165(重庆-重庆)	S-158	2	1	3	4	3	3	3	3	3	3	3	3
159	2024/5/31 14:52:02	104seconds	WeChat		39.144.218.220(重庆-重庆)	S-159	2	1	3	3	4	3	3	3	3	3	3	3
160	2024/5/31 14:52:33	38seconds	Submitted via Mobile	Direct Access	14.108.203.45(重庆-重庆)	S-160	1	2	1	1	1	1	1	2	4	4	4	4
161	2024/5/31 14:52:45	152seconds	WeChat		117.136.30.105(重庆-重庆)	S-161	2	1	4	4	3	3	4	2	3	4	3	4
162	2024/5/31 15:02:02	528seconds	Submitted via Mobile	Direct Access	183.230.199.77(重庆-重庆)	S-162	2	2	4	4	3	3	4	2	3	3	4	4
163	2024/5/31 16:06:05	131seconds	WeChat		39.144.219.115(重庆-重庆)	S-163	1	3	2	3	2	2	3	2	3	3	3	3
164	2024/5/31 16:06:55	38seconds	Submitted via Mobile	Direct Access	39.144.219.140(重庆-重庆)	S-164	2	3	3	4	3	3	3	2	3	4	4	4
165	2024/5/31 16:07:21	207seconds	WeChat		106.88.221.194(重庆-重庆)	S-165	1	3	4	4	4	4	3	2	3	4	3	4
166	2024/5/31 16:07:23	41seconds	Submitted via Mobile	Direct Access	39.144.219.5(重庆-重庆)	S-166	2	3	4	4	4	4	4	3	4	4	4	4
167	2024/5/31 16:07:26	73seconds	Submitted via Mobile	Direct Access	117.136.30.38(重庆-重庆)	S-167	1	3	4	4	4	4	4	1	3	3	3	4
168	2024/5/31 16:14:21	572seconds	WeChat		106.83.43.92(重庆-重庆)	S-168	1	3	4	4	4	4	4	1	4	4	4	4
169	2024/5/31 16:19:50	775seconds	Submitted via Mobile	Direct Access	39.144.218.239(重庆-重庆)	S-169	2	3	4	4	3	3	4	2	3	3	3	4
170	2024/5/31 16:20:52	138seconds	Submitted via Mobile	Direct Access	39.144.218.104(重庆-重庆)	S-170	2	3	4	3	3	3	4	3	2	2	3	3
171	2024/5/31 18:41:03	1661seconds	Submitted via Mobile	Direct Access	117.136.30.107(重庆-重庆)	S-171	1	3	4	4	4	4	4	1	4	4	4	4
172	2024/5/31 20:20:45	49seconds	Submitted via Mobile	Direct Access	223.104.251.28(重庆-重庆)	S-172	1	3	4	3	3	3	3	2	3	3	3	3
173	2024/5/31 20:21:34	42seconds	Submitted via Mobile	Direct Access	39.144.219.11(重庆-重庆)	S-173	1	3	3	3	3	3	3	3	3	3	3	3
